# Supplementary material for: Colchicine Use and Risks of Stroke Recurrence in Acute Non-Cardiogenic Ischemic Stroke Patients: A Population-Based Cohort Study
Source: J Pers Med. 2021 Sep 19;11(9):935. doi: 10.3390/jpm11090935 (PMC8470154; doi:10.3390/jpm11090935)
Supplement: Supplementary file 1 [file jpm-11-00935-s001.zip]

Archive with 1 entries (1 files):
- jpm-1370594-SI.pdf
